# Supplementary material for: Multitargeted Approach for the Optimization of Morphogenesis and Barrier Formation in Human Skin Equivalents
Source: Int J Mol Sci. 2021 May 28;22(11):5790. doi: 10.3390/ijms22115790 (PMC8198964; doi:10.3390/ijms22115790)
Supplement: Supplementary file 1 [file ijms-22-05790-s001.zip]

Archive with 1 entries (1 files):
- ijms-1200461-SI.pdf
